# Supplementary material for: Mass Transfer Principles in Column Percolation Tests: Initial Conditions and Tailing in Heterogeneous Materials
Source: Materials (Basel). 2021 Aug 20;14(16):4708. doi: 10.3390/ma14164708 (PMC8398455; doi:10.3390/ma14164708)
Supplement: Supplementary file 1 [file materials-14-04708-s001.zip]

Archive with 3 entries (3 files):
- 1. 2D animation of column leaching test for intraparticle diffusion (no dispersion, Kd=1).avi
- 2. 2D animation of column leaching test for intraparticle diffusion (with dispersion, Kd=1).avi
- materials-1324807-supplementary proof done.pdf
